# Supplementary material for: A new species of Tullbergia (Collembola, Tullbergiidae) from Buenos Aires, Argentina
Source: Zookeys. 2014 Jun 16;(416):23–30. doi: 10.3897/zookeys.416.6923 (PMC4109507; doi:10.3897/zookeys.416.6923)
Supplement: XML Treatment for Tullbergia [file zookeys.416.6923-treatment1.xml]

<!DOCTYPE tp:taxon-treatment
  PUBLIC "-//TaxonX//DTD Taxonomic Treatment Publishing DTD v0 20100105//EN" "tax-treatment-NSO.dtd">
<tp:taxon-treatment xmlns:tp="http://www.plazi.org/taxpub"><tp:treatment-meta><kwd-group><label>Taxon classification</label><kwd><named-content content-type="kingdom">Animalia</named-content></kwd><kwd><named-content content-type="order">Poduromorpha</named-content></kwd><kwd><named-content content-type="family">Tullbergiidae</named-content></kwd></kwd-group><mixed-citation publication-type="journal"><person-group><name><surname>Palacios-Vargas</surname><given-names>José G.</given-names></name><name><surname>Martínez</surname><given-names>Ana E. Salazar</given-names></name></person-group><article-title>A new species of <italic>Tullbergia</italic> (Collembola, Tullbergiidae) from Buenos Aires, Argentina</article-title><source>Zookeys</source><day>16</day><month>6</month><year>2014</year><volume>2014</volume><issue>416</issue><fpage>23</fpage><lpage>30</lpage><pub-id pub-id-type="doi">10.3897/zookeys.416.6923</pub-id></mixed-citation></tp:treatment-meta><tp:nomenclature><tp:taxon-name>
                        <tp:taxon-name-part taxon-name-part-type="genus">Tullbergia</tp:taxon-name-part>
                    </tp:taxon-name><tp:taxon-authority>Lubbock, 1876</tp:taxon-authority></tp:nomenclature><tp:treatment-sec sec-type="Diagnosis"><title>Diagnosis.</title><p>Body white (without pigment); Ant. IV without an extremely large apical papilla. Tibiotarsi without clavated setae (seldom few weakly developed ones); Ant. III organ with a maximum of 5 elements including 2-3 large sensory clubs, two of them bent towards one another; Abd. VI without crescentic ridges and additional dorso-lateral spines. Th. I-III with 1, 1-2, 1-2 pseudocelli of type I (after <xref ref-type="bibr" rid="B12">Weiner and Najt 1991</xref>). PAO with 40-50 (seldom more) rod-like vesicles in two rows; Ant. III organ with a well visible protecting fold.</p></tp:treatment-sec><tp:treatment-sec sec-type="Type species"><title>Type species.</title><p><italic><tp:taxon-name>Tullbergia antarctica</tp:taxon-name></italic> Lubbock, 1876</p></tp:treatment-sec><ref-list><ref id="B12"><mixed-citation xmlns:xlink="http://www.w3.org/1999/xlink" xlink:type="simple"><person-group><name name-style="western"><surname>Weiner</surname><given-names>WM</given-names></name><name name-style="western"><surname>Najt</surname><given-names>J</given-names></name></person-group> (<year>1991</year>) <article-title>Collemboles Poduromorpha de Nouvelle-Calédonie. 6. Onychiuridae Tullbergiidae. Zoologia Neocaledonia.</article-title><source>Mém. Mus. Natn. Hist. nat. (A)</source><volume>149</volume>: <fpage>119</fpage>–<lpage>130</lpage>.</mixed-citation></ref></ref-list></tp:taxon-treatment>
